# Supplementary material for: Heterochromatin delays CRISPR-Cas9 mutagenesis but does not influence the outcome of mutagenic DNA repair
Source: PLoS Biol. 2018 Dec 12;16(12):e2005595. doi: 10.1371/journal.pbio.2005595 (PMC6306241; doi:10.1371/journal.pbio.2005595)
Supplement: S1 Data — (XLSX) [file pbio.2005595.s007.xlsx]

## Sheet: Figure 1
Figure 1D	(% of total reads)
One biological replicate
methylation level	BxJ	JxB
0-20%	48.0836	61.9232
20-80%	3.0713	7.58944
80-100%	48.8451	30.4874

## Sheet: Figure 2
Figure 2 A - D		% of sequence reads with mutation (NHEJ or HDR)
Biological triplicate transfections
	gKvDMR1			gKvDMR2			gKvDMR3			gNCAPH
	Mat	Pat		Mat	Pat		Mat	Pat		Mat	Pat
BxJ 1	51.1749	75.963		60.1425	64.0033		41.7027	60.1425		88.9576	89.8672
BxJ 2	45.0949	77.7221		63.6485	68.3566		51.5455	63.6485		88.1134	88.1535
BxJ 3	51.6689	76.0912		64.5959	69.2009		56.0772	64.5959		86.4183	88.1425
JxB 1	53.4148	63.6065		54.7499	57.4015		57.4015	77.1458		77.3889	76.3163
JxB 2	52.0495	63.3837		57.6359	60.5729		60.5729	79.1754		78.1138	78.6306
JxB 3	45.4643	61.5323		50.8399	58.7992		58.7992	70.0305		77.506	76.7803

## Sheet: Figure 3
Figure 3A
% meth = % of strands from bisulfite sequencing with >80% methylated CpGs
p/m mut = mutation frequency on paternal/maternal alleles, from the average of 3 experimental replicates
		BJ		JB
		% meth	p/m mut	% meth	p/m mut
	v2 16h	14.4	1.17	26.8	1.46
	Impact 16h	44.3	1.75	25.9	1.16
	Kv 16h	51.9	3.29	38	1.52
			229		52
Figure 3C
One biological replicate
	gKvDMR1		gImpact		gInpp5f_v2
Methylation level	Low	High	Low	High	Low	High
0-20%	45.6857	34.6466	38.3037	18.9666	37.8641	1.97152
20-80%	1.5683	7.50574	15.0057	21.8074	3.1216	2.31257
80-100%	52.746	57.8477	46.6905	59.2259	59.0143	95.7159
Figure 3D & E	% of sequence reads with mutation (NHEJ or HDR)
Biological triplicate transfections
	gKvDMR1				gImpact				gInpp5f_v2
	Low		High		Low		High		Low		High
	Mat	Pat	Mat	Pat	Mat	Pat	Mat	Pat	Mat	Pat	Mat	Pat
BxJ 1	6.42534	9.07663	2.68382	4.01822	15.1672	19.7785	6.05476	10.1558	4.9864	8.63174	3.6926	3.28733
BxJ 2	6.36385	10.0192	3.46622	5.2353	13.7014	19.5691	7.20884	9.61048	6.40274	9.18394	4.65057	4.52016
BxJ 3	8.08478	10.062	2.42918	3.72458	14.5991	21.3963	6.34706	9.39501	6.6914	9.61059	4.14692	4.05847

## Sheet: Figure 4
Figure 4 C & D		% of sequence reads with mutation (NHEJ or HDR)
Biological triplicate transfections
4 days	gKvDMR3
	Low		Intermediate		High
	Mat	Pat	Mat	Pat	Mat	Pat
BxJ 1	4.25589	26.4579	24.9969	65.0251	71.0182	87.3828
BxJ 2	5.78982	28.4894	26.4013	69.2292	72.8602	88.1905
BxJ 3	5.28627	25.246	26.4193	66.9163	72.0225	88.8582
JxB 1	19.4287	33.5848	45.2918	67.937	66.8956	71.37
JxB 2	16.9178	31.7746	42.0553	66.7856	73.4929	75.3114
JxB 3	16.5797	31.7284	46.0668	69.0205	73.1149	72.6697

## Sheet: Figure 5
Figure 5B	% of sequence reads with mutation (NHEJ or HDR)
	8 hours			12 hours			16 hours			20 hours			24 hours			48 hours
	Overall	Mat	Pat	Overall	Mat	Pat	Overall	Mat	Pat	Overall	Mat	Pat	Overall	Mat	Pat	Overall	Mat	Pat
BxJ 1	1.88462	1.31865	2.49527	3.36063	2.43936	4.23148	8.15445	6.38922	10.0435	13.3911	9.0704	17.4477	17.0802	13.7232	20.8356	22.4554	20.7457	24.1567
BxJ 2	2.11379	1.50717	2.65634	3.59447	2.68758	4.45387	7.67852	4.96604	10.5141	13.7925	10.9056	16.5891	17.7571	13.4787	21.6486	22.5645	20.0891	24.7924
BxJ 3	1.56829	1.24997	1.89872	3.64851	2.61824	4.80599	7.54805	4.83434	10.4461	13.5256	10.818	16.3719	16.5728	12.4412	20.4649	22.3192	18.8005	25.5384
Figure 5C & D	% of sequence reads with mutation (NHEJ or HDR)
Biological triplicate transfections
	gKvDMR1				gInpp5f_v2
	16h		4d		16h		4d
	Mat	Pat	Mat	Pat	Mat	Pat	Mat	Pat
BxJ 1	4.00233	14.2941	11.9666	16.8642	0.13751	0.15483	0.176927	0.190076
BxJ 2	5.08499	17.4112	13.9709	18.6633	0.135529	0.16781	0.184035	0.206806
BxJ 3	5.25089	15.0901	10.3936	14.3449	0.138666	0.159959	0.191224	0.194624
JxB 1	7.9602	13.3636	15.5336	15.1649	0.119983	0.185749	0.17352	0.187906
JxB 2	10.5294	14.2861	14.1923	16.0737	0.138064	0.176636	0.186332	0.189117
JxB 3	10.5742	16.1296	15.1024	17.1931	0.120577	0.186908	0.187022	0.192621

## Sheet: Figure 6
Figure 6 A	% of all mutations comprising InDels (NHEJ) vs precise edits (HDR)
Biological triplicate transfections
	sgKvDMR1				sgKvDMR2				sgKvDMR3				sgInpp5f_v2				sgImpact
	Mat		Pat		Mat		Pat		Mat		Pat		Mat		Pat		Mat		Pat
	NHEJ	HDR	NHEJ	HDR	NHEJ	HDR	NHEJ	HDR	NHEJ	HDR	NHEJ	HDR	NHEJ	HDR	NHEJ	HDR	NHEJ	HDR	NHEJ	HDR
BxJ 1	84.0626	15.9374	88.066	11.934	68.1957	31.8043	63.7912	36.2088	78.1451	21.8549	68.1957	31.8043	74.0503	25.9497	71.8155	28.1845	67.4357	32.5643	63.8194	36.1806
BxJ 2	82.4502	17.5498	87.9234	12.0766	63.4115	36.5885	60.8561	39.1439	75.7389	24.2611	63.4115	36.5885	70.2441	29.7559	70.2551	29.7449	68.8297	31.1703	64.1126	35.8874
BxJ 3	84.3746	15.6254	87.9679	12.0321	65.8826	34.1174	65.1582	34.8418	75.8219	24.1781	65.8826	34.1174	71.5142	28.4858	74.6924	25.3076	67.6351	32.3649	65.4949	34.5051
JxB 1	83.5183	16.4817	84.3383	15.6617	70.2604	29.7396	73.893	26.107	76.1179	23.8821	70.2604	29.7396	70.641	29.359	72.3213	27.6787	63.7485	36.2515	67.669	32.331
JxB 2	83.4585	16.5415	84.3049	15.6951	76.6351	23.3649	71.73	28.27	73.6269	26.3731	76.6351	23.3649	72.2713	27.7287	72.2327	27.7673	67.2694	32.7306	64.992	35.008
JxB 3	80.3072	19.6928	82.0726	17.9274	68.3075	31.6925	68.6147	31.3853	73.993	26.007	68.3075	31.6925	66.006	33.994	68.6984	31.3016	65.031	34.969	66.6301	33.3699

## Sheet: S1 Figure
Figure S1 C	ChIP % recovery / input (qPCR)
Technical triplicate qPCRs from the same ChIP samples
	IgG
		IAP	Actb	region 1	region 2 & 3
	BxJ 1	0.119	0.082	0.00903	0.111
	BxJ 2	0.122	0.0263	0	0.099
	BxJ 3	0.118	0.0322	0	0.0753
	JxB 1	1.96	0.436	0.673	1.67
	JxB 2	1.91	0.561	1.35	0.897
	JxB 3	1.98	0.561	1.17	1.14
	H3K9me3
		IAP	Actb	region 1	region 2 & 3
	BxJ 1	6.62	0.0104	2.2	3.36
	BxJ 2	6.66	0	1.68	3.15
	BxJ 3	6.5	0	1.99	2.38
	JxB 1	34.2	0.153	25	15.2
	JxB 2	36.9	0.179	17.8	10.3
	JxB 3	31.5	0.206	21.5	25.9
	H4K20me3
		IgG	Actb	region 1	region 2 & 3
	BxJ 1	59.4	0.276	16.3	23.4
	BxJ 2	60.2	0.149	13.8	21
	BxJ 3	64.4	0.173	18.1	23.9
	JxB 1	190	0.453	115	40.6
	JxB 2	169	0.353	147	39.6
	JxB 3	303	1.08	111	47.8

## Sheet: S2 Figure
Figure S2 C	ChIP % recovery / input (qPCR)
Technical triplicate qPCRs from the same ChIP samples
IgG
	IAP	Actb	Impact
BxJ 1	0.119	0.082	0.067
BxJ 2	0.122	0.0263	0
BxJ 3	0.118	0.0322	0.0548
JxB 1	1.96	0.436	1.33
JxB 2	1.91	0.561	1.9
JxB 3	1.98	0.561	1.15
H3K9me3
	IAP	Actb	Impact
BxJ 1	6.62	0.0104	2
BxJ 2	6.66	0	2.93
BxJ 3	6.5	0	2.79
JxB 1	34.2	0.153	12.9
JxB 2	36.9	0.179	9.54
JxB 3	31.5	0.206	19.5
H4K20me3
	IgG	Actb	Impact
BxJ 1	59.4	0.276	14.4
BxJ 2	60.2	0.149	18.2
BxJ 3	64.4	0.173	13.2
JxB 1	190	0.453	24.4
JxB 2	169	0.353	25.2
JxB 3	303	1.08	25.7
Figure S2 E	% reads of total reads
One biological replicate
methylation level	BxJ	JxB
0-20%	32.5995	18.2953
20-80%	11.7162	7.58166
80-100%	55.6843	74.1231
Figure S2 F&G
Biological triplicate transfections
	gImpact
	Mat	Pat
BxJ 1	65.0524	80.5376
BxJ 2	69.3349	76.5328
BxJ 3	74.001	78.3027
JxB 1	62.0576	66.7616
JxB 2	65.2453	67.9137
JxB 3	64.8366	64.9979

## Sheet: S3 Figure
Figure S3 C	ChIP % recovery / input (qPCR)
Technical triplicate qPCRs from the same ChIP samples
IgG
	IAP	Actb	Inpp5f_v2
BxJ 1	0.119	0.082	0.00613
BxJ 2	0.122	0.0263	0.026
BxJ 3	0.118	0.0322	0
JxB 1	1.96	0.436	0.478
JxB 2	1.91	0.561	1.1
JxB 3	1.98	0.561	0.905
H3K9me3
	IAP	Actb	Inpp5f_v2
BxJ 1	6.62	0.0104	0.534
BxJ 2	6.66	0	0.554
BxJ 3	6.5	0	0.862
JxB 1	34.2	0.153	5.16
JxB 2	36.9	0.179	4.2
JxB 3	31.5	0.206	4.17
H4K20me3
	IgG	Actb	Inpp5f_v2
BxJ 1	59.4	0.276	5.75
BxJ 2	60.2	0.149	5.92
BxJ 3	64.4	0.173	5.62
JxB 1	190	0.453	26.9
JxB 2	169	0.353	18
JxB 3	303	1.08	26.2
Figure S3 E	% of total reads
methylation level	BxJ	JxB
0-20%	10.9813	23.7208
20-80%	3.47791	3.11462
80-100%	85.5408	73.1645

## Sheet: S4 Figure
Figure S4 B&C	% of sequence reads with mutation (NHEJ or HDR)
Biological triplicate transfections
24 hours	gKvDMR3
	Low		Intermediate		High
	Mat	Pat	Mat	Pat	Mat	Pat
BxJ 1	0.62144	4.18769	3.04361	21.3512	16.6244	68.2551
BxJ 2	0.983829	5.66501	3.05213	23.3866	16.4688	72.8695
BxJ 3	0.528547	4.22006	4.12789	21.8326	17.7563	65.3755

[truncated: 1 more sheets: S5 Figure]
