# Supplementary material for: Heterochromatin delays CRISPR-Cas9 mutagenesis but does not influence the outcome of mutagenic DNA repair
Source: PLoS Biol. 2018 Dec 12;16(12):e2005595. doi: 10.1371/journal.pbio.2005595 (PMC6306241; doi:10.1371/journal.pbio.2005595)
Supplement: S2 Data — SRA, Sequence Read Archive. (XLSX) [file pbio.2005595.s008.xlsx]

## Sheet: Table S1
Table S1: Details of illumina sequencing libraries used in this study. All SRA Sample IDs are deposited under Project accession PRJNA421037
Library ID	SRA Sample ID	Locus	Cell line	sgRNA	plasmid backbone	selection	ssODN	Figure reference	Mapped read count
KvDMR_BJ_1_1	SAMN08130761	KvDMR	BxJ mESC	sgKvDMR#1	pX459	Puro	ssKvDMRA	Figure 2A, 2B, 6A, 6B	457214
KvDMR_BJ_1_2	SAMN08130762	KvDMR	BxJ mESC	sgKvDMR#1	pX459	Puro	ssKvDMRA	Figure 2A, 2B, 6A, 6B	404479
KvDMR_BJ_1_3	SAMN08130763	KvDMR	BxJ mESC	sgKvDMR#1	pX459	Puro	ssKvDMRA	Figure 2A, 2B, 6A, 6B	422901
KvDMR_BJ_2_1	SAMN08130764	KvDMR	BxJ mESC	sgKvDMR#2	pX459	Puro	ssKvDMRB	Figure 2A, 2B, 6A, S6A	195381
KvDMR_BJ_2_2	SAMN08130765	KvDMR	BxJ mESC	sgKvDMR#2	pX459	Puro	ssKvDMRB	Figure 2A, 2B, 6A, S6A	296589
KvDMR_BJ_2_3	SAMN08130766	KvDMR	BxJ mESC	sgKvDMR#2	pX459	Puro	ssKvDMRB	Figure 2A, 2B, 6A, S6A	222211
KvDMR_BJ_3_1	SAMN08130767	KvDMR	BxJ mESC	sgKvDMR#3	pX459	Puro	ssKvDMRB	Figure 2A, 2B, 6A, S6B	231978
KvDMR_BJ_3_2	SAMN08130768	KvDMR	BxJ mESC	sgKvDMR#3	pX459	Puro	ssKvDMRB	Figure 2A, 2B, 6A, S6B	231697
KvDMR_BJ_3_3	SAMN08130769	KvDMR	BxJ mESC	sgKvDMR#3	pX459	Puro	ssKvDMRB	Figure 2A, 2B, 6A, S6B	253928
KvDMR_JB_1_1	SAMN08130770	KvDMR	JxB mESC	sgKvDMR#1	pX459	Puro	ssKvDMRA	Figure 2A, 2B, 6A, 6B	378541
KvDMR_JB_1_2	SAMN08130771	KvDMR	JxB mESC	sgKvDMR#1	pX459	Puro	ssKvDMRA	Figure 2A, 2B, 6A, 6B	387338
KvDMR_JB_1_3	SAMN08130772	KvDMR	JxB mESC	sgKvDMR#1	pX459	Puro	ssKvDMRA	Figure 2A, 2B, 6A, 6B	272429
KvDMR_JB_2_1	SAMN08130773	KvDMR	JxB mESC	sgKvDMR#2	pX459	Puro	ssKvDMRB	Figure 2A, 2B, 6A, S6A	361704
KvDMR_JB_2_2	SAMN08130774	KvDMR	JxB mESC	sgKvDMR#2	pX459	Puro	ssKvDMRB	Figure 2A, 2B, 6A, S6A	220384
KvDMR_JB_2_3	SAMN08130775	KvDMR	JxB mESC	sgKvDMR#2	pX459	Puro	ssKvDMRB	Figure 2A, 2B, 6A, S6A	352350
KvDMR_JB_3_1	SAMN08130776	KvDMR	JxB mESC	sgKvDMR#3	pX459	Puro	ssKvDMRB	Figure 2A, 2B, 6A, S6B	291542
KvDMR_JB_3_2	SAMN08130777	KvDMR	JxB mESC	sgKvDMR#3	pX459	Puro	ssKvDMRB	Figure 2A, 2B, 6A, S6B	159608
KvDMR_JB_3_3	SAMN08130778	KvDMR	JxB mESC	sgKvDMR#3	pX459	Puro	ssKvDMRB	Figure 2A, 2B, 6A, S6B	190142
KvDMR_BJ_Low_1_24h	SAMN08142837	KvDMR	BxJ mESC	sgKvDMR#3	pX458v2	GFP	ssKvDMRB	Figure 5G, S4	67982
KvDMR_BJ_Low_2_24h	SAMN08142838	KvDMR	BxJ mESC	sgKvDMR#3	pX458v2	GFP	ssKvDMRB	Figure 5G, S4	87996
KvDMR_BJ_Low_3_24h	SAMN08142839	KvDMR	BxJ mESC	sgKvDMR#3	pX458v2	GFP	ssKvDMRB	Figure 5G, S4	134512
KvDMR_BJ_inter_1_24h	SAMN08142840	KvDMR	BxJ mESC	sgKvDMR#3	pX458v2	GFP	ssKvDMRB	Figure 5G, S4	84824
KvDMR_BJ_inter_2_24h	SAMN08142841	KvDMR	BxJ mESC	sgKvDMR#3	pX458v2	GFP	ssKvDMRB	Figure 5G, S4	58242
KvDMR_BJ_inter_3_24h	SAMN08142842	KvDMR	BxJ mESC	sgKvDMR#3	pX458v2	GFP	ssKvDMRB	Figure 5G, S4	67396
KvDMR_BJ_High_1_24h	SAMN08142843	KvDMR	BxJ mESC	sgKvDMR#3	pX458v2	GFP	ssKvDMRB	Figure 5G, S4	172596
KvDMR_BJ_High_2_24h	SAMN08142844	KvDMR	BxJ mESC	sgKvDMR#3	pX458v2	GFP	ssKvDMRB	Figure 5G, S4	154678
KvDMR_BJ_High_3_24h	SAMN08142845	KvDMR	BxJ mESC	sgKvDMR#3	pX458v2	GFP	ssKvDMRB	Figure 5G, S4	156328
KvDMR_BJ_Low_1_4d	SAMN08130779	KvDMR	BxJ mESC	sgKvDMR#3	pX458v2	GFP	ssKvDMRB	Figure 4, 5G, S4	59310
KvDMR_BJ_Low_2_4d	SAMN08130780	KvDMR	BxJ mESC	sgKvDMR#3	pX458v2	GFP	ssKvDMRB	Figure 4, 5G, S4	83560
KvDMR_BJ_Low_3_4d	SAMN08130781	KvDMR	BxJ mESC	sgKvDMR#3	pX458v2	GFP	ssKvDMRB	Figure 4, 5G, S4	83076
KvDMR_BJ_inter_1_4d	SAMN08130782	KvDMR	BxJ mESC	sgKvDMR#3	pX458v2	GFP	ssKvDMRB	Figure 4, 5G, S4	77114
KvDMR_BJ_inter_2_4d	SAMN08130783	KvDMR	BxJ mESC	sgKvDMR#3	pX458v2	GFP	ssKvDMRB	Figure 4, 5G, S4	50288
KvDMR_BJ_inter_3_4d	SAMN08130784	KvDMR	BxJ mESC	sgKvDMR#3	pX458v2	GFP	ssKvDMRB	Figure 4, 5G, S4	42910
KvDMR_BJ_High_1_4d	SAMN08130785	KvDMR	BxJ mESC	sgKvDMR#3	pX458v2	GFP	ssKvDMRB	Figure 4, 5G, S4	76301
KvDMR_BJ_High_2_4d	SAMN08130786	KvDMR	BxJ mESC	sgKvDMR#3	pX458v2	GFP	ssKvDMRB	Figure 4, 5G, S4	86704
KvDMR_BJ_High_3_4d	SAMN08130787	KvDMR	BxJ mESC	sgKvDMR#3	pX458v2	GFP	ssKvDMRB	Figure 4, 5G, S4	84235
KvDMR_JB_Low_1_4d	SAMN08130788	KvDMR	JxB mESC	sgKvDMR#3	pX458v2	GFP	ssKvDMRB	Figure 4, 5G	95265
KvDMR_JB_Low_2_4d	SAMN08130789	KvDMR	JxB mESC	sgKvDMR#3	pX458v2	GFP	ssKvDMRB	Figure 4, 5G	87613
KvDMR_JB_Low_3_4d	SAMN08130790	KvDMR	JxB mESC	sgKvDMR#3	pX458v2	GFP	ssKvDMRB	Figure 4, 5G	100731
KvDMR_JB_inter_1_4d	SAMN08130791	KvDMR	JxB mESC	sgKvDMR#3	pX458v2	GFP	ssKvDMRB	Figure 4, 5G	74621
KvDMR_JB_inter_2_4d	SAMN08130792	KvDMR	JxB mESC	sgKvDMR#3	pX458v2	GFP	ssKvDMRB	Figure 4, 5G	97160
KvDMR_JB_inter_3_4d	SAMN08130793	KvDMR	JxB mESC	sgKvDMR#3	pX458v2	GFP	ssKvDMRB	Figure 4, 5G	78362
KvDMR_JB_High_1_4d	SAMN08130794	KvDMR	JxB mESC	sgKvDMR#3	pX458v2	GFP	ssKvDMRB	Figure 4, 5G	70883
KvDMR_JB_High_2_4d	SAMN08130795	KvDMR	JxB mESC	sgKvDMR#3	pX458v2	GFP	ssKvDMRB	Figure 4, 5G	97408
KvDMR_JB_High_3_4d	SAMN08130796	KvDMR	JxB mESC	sgKvDMR#3	pX458v2	GFP	ssKvDMRB	Figure 4, 5G	65128
Impact_BJ_8_1	SAMN08130797	Impact	BxJ mESC	sgImpact	pX459	N/A	ssImpact	Figure 5B	191126
Impact_BJ_8_2	SAMN08130798	Impact	BxJ mESC	sgImpact	pX459	N/A	ssImpact	Figure 5B	162457
Impact_BJ_8_3	SAMN08130799	Impact	BxJ mESC	sgImpact	pX459	N/A	ssImpact	Figure 5B	290891
Impact_BJ_12_1	SAMN08130800	Impact	BxJ mESC	sgImpact	pX459	N/A	ssImpact	Figure 5B	388320
Impact_BJ_12_2	SAMN08130801	Impact	BxJ mESC	sgImpact	pX459	N/A	ssImpact	Figure 5B	240202
Impact_BJ_12_3	SAMN08130802	Impact	BxJ mESC	sgImpact	pX459	N/A	ssImpact	Figure 5B	395888
Impact_BJ_16_1	SAMN08130803	Impact	BxJ mESC	sgImpact	pX459	N/A	ssImpact	Figure 5B	317937
Impact_BJ_16_2	SAMN08130804	Impact	BxJ mESC	sgImpact	pX459	N/A	ssImpact	Figure 5B	212046
Impact_BJ_16_3	SAMN08130805	Impact	BxJ mESC	sgImpact	pX459	N/A	ssImpact	Figure 5B	315194
Impact_BJ_20_1	SAMN08130806	Impact	BxJ mESC	sgImpact	pX459	N/A	ssImpact	Figure 5B	312073
Impact_BJ_20_2	SAMN08130807	Impact	BxJ mESC	sgImpact	pX459	N/A	ssImpact	Figure 5B	191502
Impact_BJ_20_3	SAMN08130808	Impact	BxJ mESC	sgImpact	pX459	N/A	ssImpact	Figure 5B	406896
Impact_BJ_24_1	SAMN08130809	Impact	BxJ mESC	sgImpact	pX459	N/A	ssImpact	Figure 5B	288784
Impact_BJ_24_2	SAMN08130810	Impact	BxJ mESC	sgImpact	pX459	N/A	ssImpact	Figure 5B	262047
Impact_BJ_24_3	SAMN08130811	Impact	BxJ mESC	sgImpact	pX459	N/A	ssImpact	Figure 5B	187228
Impact_BJ_48_1	SAMN08130812	Impact	BxJ mESC	sgImpact	pX459	N/A	ssImpact	Figure 5B	263977
Impact_BJ_48_2	SAMN08130813	Impact	BxJ mESC	sgImpact	pX459	N/A	ssImpact	Figure 5B	171588
Impact_BJ_48_3	SAMN08130814	Impact	BxJ mESC	sgImpact	pX459	N/A	ssImpact	Figure 5B	247527
KvDMR_BJ_16_1	SAMN08130815	KvDMR	BxJ mESC	sgKvDMR#1	pX459	N/A	ssKvDMRA	Figure 5C, 5D	40978
KvDMR_BJ_16_2	SAMN08130816	KvDMR	BxJ mESC	sgKvDMR#1	pX459	N/A	ssKvDMRA	Figure 5C, 5D	84593
KvDMR_BJ_16_3	SAMN08130817	KvDMR	BxJ mESC	sgKvDMR#1	pX459	N/A	ssKvDMRA	Figure 5C, 5D	29394
KvDMR_BJ_4d_1	SAMN08130818	KvDMR	BxJ mESC	sgKvDMR#1	pX459	N/A	ssKvDMRA	Figure 3A, 5C, 5D	56962
KvDMR_BJ_4d_2	SAMN08130819	KvDMR	BxJ mESC	sgKvDMR#1	pX459	N/A	ssKvDMRA	Figure 3A, 5C, 5D	30489
KvDMR_BJ_4d_3	SAMN08130820	KvDMR	BxJ mESC	sgKvDMR#1	pX459	N/A	ssKvDMRA	Figure 3A, 5C, 5D	46384
KvDMR_JB_16_1	SAMN08130821	KvDMR	JxB mESC	sgKvDMR#1	pX459	N/A	ssKvDMRA	Figure 5C, 5D	148593
KvDMR_JB_16_2	SAMN08130822	KvDMR	JxB mESC	sgKvDMR#1	pX459	N/A	ssKvDMRA	Figure 5C, 5D	106743
KvDMR_JB_16_3	SAMN08130823	KvDMR	JxB mESC	sgKvDMR#1	pX459	N/A	ssKvDMRA	Figure 5C, 5D	132341
KvDMR_JB_4d_1	SAMN08130824	KvDMR	JxB mESC	sgKvDMR#1	pX459	N/A	ssKvDMRA	Figure 3A, 5C	127855
KvDMR_JB_4d_2	SAMN08130825	KvDMR	JxB mESC	sgKvDMR#1	pX459	N/A	ssKvDMRA	Figure 3A, 5C	108975
KvDMR_JB_4d_3	SAMN08130826	KvDMR	JxB mESC	sgKvDMR#1	pX459	N/A	ssKvDMRA	Figure 3A, 5C	110437
v2_BJ_16_1	SAMN08130827	Inpp5f_v2	BxJ mESC	sgInpp5f_v2	pX459	N/A	ssInpp5f_v2	Figure 5E, 5F	165155
v2_BJ_16_2	SAMN08130828	Inpp5f_v2	BxJ mESC	sgInpp5f_v2	pX459	N/A	ssInpp5f_v2	Figure 5E, 5F	132085
v2_BJ_16_3	SAMN08130829	Inpp5f_v2	BxJ mESC	sgInpp5f_v2	pX459	N/A	ssInpp5f_v2	Figure 5E, 5F	119895
v2_BJ_4d_1	SAMN08130830	Inpp5f_v2	BxJ mESC	sgInpp5f_v2	pX459	N/A	ssInpp5f_v2	Figure 3A, 5E, 5F, 6A, S6D	67633
v2_BJ_4d_2	SAMN08130831	Inpp5f_v2	BxJ mESC	sgInpp5f_v2	pX459	N/A	ssInpp5f_v2	Figure 3A, 5E, 5F, 6A, S6D	142884
v2_BJ_4d_3	SAMN08130832	Inpp5f_v2	BxJ mESC	sgInpp5f_v2	pX459	N/A	ssInpp5f_v2	Figure 3A, 5E, 5F, 6A, S6D	180938
v2_JB_16_1	SAMN08130833	Inpp5f_v2	JxB mESC	sgInpp5f_v2	pX459	N/A	ssInpp5f_v2	Figure 5E, 5F	119743
v2_JB_16_2	SAMN08130834	Inpp5f_v2	JxB mESC	sgInpp5f_v2	pX459	N/A	ssInpp5f_v2	Figure 5E, 5F	88267
v2_JB_16_3	SAMN08130835	Inpp5f_v2	JxB mESC	sgInpp5f_v2	pX459	N/A	ssInpp5f_v2	Figure 5E, 5F	94259
v2_JB_4d_1	SAMN08130836	Inpp5f_v2	JxB mESC	sgInpp5f_v2	pX459	N/A	ssInpp5f_v2	Figure 3A, 5E, 5F, 6A, S6D	60435
v2_JB_4d_2	SAMN08130837	Inpp5f_v2	JxB mESC	sgInpp5f_v2	pX459	N/A	ssInpp5f_v2	Figure 3A, 5E, 5F, 6A, S6D	219073
v2_JB_4d_3	SAMN08130838	Inpp5f_v2	JxB mESC	sgInpp5f_v2	pX459	N/A	ssInpp5f_v2	Figure 3A, 5E, 5F, 6A, S6D	128700
NCAPH_BJ_1	SAMN08130839	NCAPH	BxJ mESC	sgNCAPH	pX459	Puro	ssNCAPH	Figure 2C, 2D	35693
NCAPH_BJ_2	SAMN08130840	NCAPH	BxJ mESC	sgNCAPH	pX459	Puro	ssNCAPH	Figure 2C, 2D	37464
NCAPH_BJ_3	SAMN08130841	NCAPH	BxJ mESC	sgNCAPH	pX459	Puro	ssNCAPH	Figure 2C, 2D	37109
NCAPH_JB_1	SAMN08130842	NCAPH	JxB mESC	sgNCAPH	pX459	Puro	ssNCAPH	Figure 2C, 2D	35921
NCAPH_JB_2	SAMN08130843	NCAPH	JxB mESC	sgNCAPH	pX459	Puro	ssNCAPH	Figure 2C, 2D	34880
NCAPH_JB_3	SAMN08130844	NCAPH	JxB mESC	sgNCAPH	pX459	Puro	ssNCAPH	Figure 2C, 2D	44252
Impact_BJ_4d_1	SAMN08130845	Impact	BxJ mESC	sgImpact	pX459	Puro	ssImpact	Figure 3A, 6A, S2F, S2G, S6C	65680
Impact_BJ_4d_2	SAMN08130846	Impact	BxJ mESC	sgImpact	pX459	Puro	ssImpact	Figure 3A, 6A, S2F, S2G, S6C	79894
Impact_BJ_4d_3	SAMN08130847	Impact	BxJ mESC	sgImpact	pX459	Puro	ssImpact	Figure 3A, 6A, S2F, S2G, S6C	92301
Impact_JB_4d_1	SAMN08130848	Impact	JxB mESC	sgImpact	pX459	Puro	ssImpact	Figure 3A, 6A, S2F, S2G, S6C	164294
Impact_JB_4d_2	SAMN08130849	Impact	JxB mESC	sgImpact	pX459	Puro	ssImpact	Figure 3A, 6A, S2F, S2G, S6C	97787
Impact_JB_4d_3	SAMN08130850	Impact	JxB mESC	sgImpact	pX459	Puro	ssImpact	Figure 3A, 6A, S2F, S2G, S6C	108910
KvBS_BJ	SAMN08130851	KvDMR (BS)	BxJ mESC	unedited	unedited	unedited	unedited	Figure 1D, Figure 2A, Figure 6A, 6B, S6A, S6B	119450
KvBS_JB	SAMN08130852	KvDMR (BS)	JxB mESC	unedited	unedited	unedited	unedited	Figure 1D, Figure 2A, Figure 6A, 6B, S6A, S6B	83350
Impact_BS_BJ	SAMN08130853	Impact(BS)	BxJ mESC	unedited	unedited	unedited	unedited	Figure 3A, S2E, S6C	87716
Impact_BS_JB	SAMN08130854	Impact(BS)	JxB mESC	unedited	unedited	unedited	unedited	Figure 3A, S2E, S6C	145021
V2_BS_BJ	SAMN08130855	Inpp5f_v2	BxJ mESC	unedited	unedited	unedited	unedited	Figure S3E	30133
V2_BS_JB	SAMN08130856	Inpp5f_v2	JxB mESC	unedited	unedited	unedited	unedited	Figure S3E	55095
KvDMRLoPass_1	SAMN09925733	KvDMR	BxJ mESC	sgKvDMR#1	pX459	N/A	N/A	Figure 3C	43536
KvDMRLoPass_2	SAMN09925734	KvDMR	BxJ mESC	sgKvDMR#1	pX459	N/A	N/A	Figure 3C	43967
KvDMRLoPass_3	SAMN09925735	KvDMR	BxJ mESC	sgKvDMR#1	pX459	N/A	N/A	Figure 3C	29641
KvDMRLoPass_BS	SAMN09925736	KvDMR	BxJ mESC	unedited	unedited	unedited	N/A	Figure 3C	83446
KvDMRHiPass_1	SAMN09925737	KvDMR	BxJ mESC	sgKvDMR#1	pX459	N/A	N/A	Figure 3C	37224
KvDMRHiPass_2	SAMN09925738	KvDMR	BxJ mESC	sgKvDMR#1	pX459	N/A	N/A	Figure 3C	28674
KvDMRHiPass_3	SAMN09925739	KvDMR	BxJ mESC	sgKvDMR#1	pX459	N/A	N/A	Figure 3C	36059
KvDMRHiPass_BS	SAMN09925740	Impact	BxJ mESC	unedited	unedited	unedited	N/A	Figure 3C	78380
ImpactLoPass_1	SAMN09925741	Impact	BxJ mESC	sgImpact	pX459	N/A	N/A	Figure 3C	54972
ImpactLoPass_2	SAMN09925742	Impact	BxJ mESC	sgImpact	pX459	N/A	N/A	Figure 3C	65628
ImpactLoPass_3	SAMN09925743	Impact	BxJ mESC	sgImpact	pX459	N/A	N/A	Figure 3C	37348
ImpactLoPass_BS	SAMN09925744	Impact	BxJ mESC	sgImpact	unedited	unedited	N/A	Figure 3C	34967
ImpactHiPass_1	SAMN09925745	Impact	BxJ mESC	sgImpact	pX459	N/A	N/A	Figure 3C	47874
ImpactHiPass_2	SAMN09925746	Impact	BxJ mESC	sgImpact	pX459	N/A	N/A	Figure 3C	51734
ImpactHiPass_3	SAMN09925747	Impact	BxJ mESC	sgImpact	pX459	N/A	N/A	Figure 3C	64475
ImpactHiPass_BS	SAMN09925748	Impact	BxJ mESC	sgImpact	unedited	unedited	N/A	Figure 3C	33692
V2LoPass_1	SAMN09925749	Inpp5f_v2	BxJ mESC	sgInpp5f_v2	pX459	N/A	N/A	Figure 3C	53454
V2LoPass_2	SAMN09925750	Inpp5f_v2	BxJ mESC	sgInpp5f_v2	pX459	N/A	N/A	Figure 3C	55909
V2LoPass_3	SAMN09925751	Inpp5f_v2	BxJ mESC	sgInpp5f_v2	pX459	N/A	N/A	Figure 3C	49733
V2LoPass_BS	SAMN09925752	Inpp5f_v2	BxJ mESC	unedited	unedited	unedited	N/A	Figure 3C	33092
V2HiPass_1	SAMN09925753	Inpp5f_v2	BxJ mESC	sgInpp5f_v2	pX459	N/A	N/A	Figure 3C	25673
V2HiPass_2	SAMN09925754	Inpp5f_v2	BxJ mESC	sgInpp5f_v2	pX459	N/A	N/A	Figure 3C	27994
V2HiPass_3	SAMN09925755	Inpp5f_v2	BxJ mESC	sgInpp5f_v2	pX459	N/A	N/A	Figure 3C	38505
V2HiPass_BS	SAMN09925756	Inpp5f_v2	BxJ mESC	unedited	unedited	unedited	N/A	Figure 3C	33426
KvDMR_BJ_16_BS	SAMN09925757	KvDMR	BxJ mESC	unedited	unedited	unedited	N/A	Figure 5C	45664
KvDMR_JB_16_BS	SAMN09925758	KvDMR	JxB mESC	unedited	unedited	unedited	N/A	Figure 5C	40392
v2_BJ_16_BS	SAMN09925759	Inpp5f_v2	BxJ mESC	unedited	unedited	unedited	N/A	Figure 5E	16555
v2_JB_16_BS	SAMN09925760	Inpp5f_v2	JxB mESC	unedited	unedited	unedited	N/A	Figure 5E	10615
Impact_timecourse_BS	SAMN09925761	Impact	BxJ mESC	unedited	unedited	unedited	N/A	Figure 5B	87716
KvDMR_GFP_BJ_BS	SAMN09929408	KvDMR	BxJ mESC	unedited	unedited	N/A	N/A	Figure 4, Figure S4	48614
KvDMR_GFP_JB_BS	SAMN09929409	KvDMR	JxB mESC	unedited	unedited	N/A	N/A	Figure 4, Figure S4	47904
KvDMR_IP_untr	SAMN10359050	KvDMR	BxJ mESC	sgKvDMR1	pX330A_dCas9-1x4	N/A	N/A	Figure S5B	60217
KvDMR_IP_8h	SAMN10359051	KvDMR	BxJ mESC	sgKvDMR1	pX330A_dCas9-1x5	N/A	N/A	Figure S5B	126049
KvDMR_IP_16h	SAMN10359052	KvDMR	BxJ mESC	sgKvDMR1	pX330A_dCas9-1x6	N/A	N/A	Figure S5B	99693
KvDMR_IP_24h	SAMN10359053	KvDMR	BxJ mESC	sgKvDMR1	pX330A_dCas9-1x7	N/A	N/A	Figure S5B	57859
KvDMR_IP_48h	SAMN10359054	KvDMR	BxJ mESC	sgKvDMR1	pX330A_dCas9-1x8	N/A	N/A	Figure S5B	83046
KvDMR_IP_4d	SAMN10359055	KvDMR	BxJ mESC	sgKvDMR1	pX330A_dCas9-1x9	N/A	N/A	Figure S5B	42336
KvDMR_input_untr	SAMN10359056	KvDMR	BxJ mESC	sgKvDMR1	pX330A_dCas9-1x10	N/A	N/A	Figure S5B	54090
KvDMR_Input_8h	SAMN10359057	KvDMR	BxJ mESC	sgKvDMR1	pX330A_dCas9-1x11	N/A	N/A	Figure S5B	124739
KvDMR_Input_16h	SAMN10359058	KvDMR	BxJ mESC	sgKvDMR1	pX330A_dCas9-1x12	N/A	N/A	Figure S5B	132369
KvDMR_Input_24h	SAMN10359059	KvDMR	BxJ mESC	sgKvDMR1	pX330A_dCas9-1x13	N/A	N/A	Figure S5B	75784
KvDMR_Input_48h	SAMN10359060	KvDMR	BxJ mESC	sgKvDMR1	pX330A_dCas9-1x14	N/A	N/A	Figure S5B	110865
KvDMR_Input_4d	SAMN10359061	KvDMR	BxJ mESC	sgKvDMR1	pX330A_dCas9-1x15	N/A	N/A	Figure S5B	103954
Impact_IP_untr	SAMN10359062	Impact	BxJ mESC	sgImpact	pX330A_dCas9-1x16	N/A	N/A	Figure S5C	18220
Impact_IP_8h	SAMN10359063	Impact	BxJ mESC	sgImpact	pX330A_dCas9-1x17	N/A	N/A	Figure S5C	79827
Impact_IP_16h	SAMN10359064	Impact	BxJ mESC	sgImpact	pX330A_dCas9-1x18	N/A	N/A	Figure S5C	60694
Impact_IP_24h	SAMN10359065	Impact	BxJ mESC	sgImpact	pX330A_dCas9-1x19	N/A	N/A	Figure S5C	52490
Impact_IP_48h	SAMN10359066	Impact	BxJ mESC	sgImpact	pX330A_dCas9-1x20	N/A	N/A	Figure S5C	70748
Impact_IP_4d	SAMN10359067	Impact	BxJ mESC	sgImpact	pX330A_dCas9-1x21	N/A	N/A	Figure S5C	45104
Impact_input_untr	SAMN10359068	Impact	BxJ mESC	sgImpact	pX330A_dCas9-1x22	N/A	N/A	Figure S5C	92380
Impact_Input_8h	SAMN10359069	Impact	BxJ mESC	sgImpact	pX330A_dCas9-1x23	N/A	N/A	Figure S5C	104425
Impact_Input_16h	SAMN10359070	Impact	BxJ mESC	sgImpact	pX330A_dCas9-1x24	N/A	N/A	Figure S5C	99783
Impact_Input_24h	SAMN10359071	Impact	BxJ mESC	sgImpact	pX330A_dCas9-1x25	N/A	N/A	Figure S5C	82797
Impact_Input_48h	SAMN10359072	Impact	BxJ mESC	sgImpact	pX330A_dCas9-1x26	N/A	N/A	Figure S5C	60361
Impact_Input_4d	SAMN10359073	Impact	BxJ mESC	sgImpact	pX330A_dCas9-1x27	N/A	N/A	Figure S5C	91747
