# Supplementary material for: Heterochromatin delays CRISPR-Cas9 mutagenesis but does not influence the outcome of mutagenic DNA repair
Source: PLoS Biol. 2018 Dec 12;16(12):e2005595. doi: 10.1371/journal.pbio.2005595 (PMC6306241; doi:10.1371/journal.pbio.2005595)
Supplement: S3 Data — (XLSX) [file pbio.2005595.s009.xlsx]

## Sheet: Table S2
Table S2: Oligonucleotides used in this study
sgRNA protospacer sequences
sgRNA ID	Protospacer	HDR template
sgKvDMR#1	GTGCGTTCTGACTCGGCCCG	ssKvDMRA
sgKvDMR#2	CTACCAAGACCTTGGTGACG	ssKvDMRB
sgKvDMR#3	CTGTCCAATCAACAGTGTCG	ssKvDMRB
sgImpact	GAAAGTGTTGGGAGTGACGT	ssImpact
sgInpp5f_v2	CTGCGGAGGATAGATGACCG	ssInpp5f_v2
sgNCAPH	GCTGCTGTCTTCTGAAACAT	ssNCAPH
HDR template oligonucleotides
Oligo ID	Oligo sequence
ssKvDMRA	GGGCTACAAAGCTCAGGGGTCTCCAGACCCGATTCGGTTTCAGCTCCAGTGCGTTCTGACTCGGCCCAATATTTAGAATCCGAAGGCCTGAGCCGGTGTCCTAGGCCACTCACCTTGGGACTCGACCGACCTCGGGGCTCAAAGGGCCTC
ssKvDMRB	CAGACGTGCTGAGGCAACTGTTCCTCCTAGCGACAACGGCTAGGCCACCTACCAAGACCTTGGTGACGTGGCAGCTGCGACACTGTTGATTGGACAGATGCTGAATAATGACTAGGGAGCTCTTCCTCATGATAGGCTGGATACAGATAG
ssImpact	GGAGCCTCAGTGCGGCCTGCAAAAGGCCCTAGCCCCATGACTTTGCAAGAAACAGAACCCAGGGCAAGCTCCCGGGACGTCACTCCCAACACTTTCAGAAAGCCTGTAGCTGGCAGCCGCTGCCTGCACGCAGGGTTGTTGACCCGGAAG
ssInpp5f_v2	AAAGAGGCTTAGGTTCGAAAGGAACTAGGCGAGCTGCATCAGGACCCAGAGCACCTGCAGAAACGCCGACTCTCGGCCGGTCATCTATCCTCCGCAGGGTATTGCGACTATCAGGATCGCGGCAAAGATAACAGCTTGGCAGCCCTCTGC
ssNCAPH	CTACCGCCGTCATTCTTTGGTTCCCTGTTTTCCTCGCGTGCAGGTGGATCTTATGTTTCAGAAGACAGCAGCCTCCTTTGATGAATGCAGCACGACTGGGG
Primers for illumina sequencing amplicons
Locus / target	Forward	Reverse	Relevent Figure & Panel
sgKvDMR#1	ACACGTACTCCACTCACTACC	TGGTCTTGAGGCCCTTTGAG	2A, 2B, 3A, 3D, 3E, 5C, 5D, 6A, 6B, S5B
sgKvDMR#2 & 3	CTGACTGGACCAAAATGCAC	TGGCCAATAAAAATAGTCAGCA	2A, 2B, 4C, 4D, 5G, 6A, S4B, S4C, S6A, S6B
sgImpact	AGGATGAGTATGAGAGTCCCA	CACCCACTTCCTGAATTGCT	3A, 3D, 3E, 5B, 6A, S2F, S5C, S6C
sgInpp5f_v2	TGGAAAGAGGCTTAGGTTCGA	TCCACGGAGAATAAAGACCCC	3D, 3E, 5E, 5F, 6A, S6D
sgNCAPH	TCCACACTTATCCATCTGAGCA	CCCAGTCGTGCTGCATTCAT	2C, 2D
Primers for PCR/Sanger Sequencing
Locus / target	Forward	Reverse	Relevent Figure & Panel
sgKvDMR#1	CAGCCTCAGTTCCACGATAC	AGAAGCAGAGGTGATTCGTG	S1B, S1D
sgKvDMR#2 & 3	TGCACCATCATAGACCACGC	TGGAGACATCAGGCTGTTTCC	1C, S1B
sgImpact	TGAAGGATGAGTATGAGAGTCCC	AGACGACTGGCAAGCAGC	S2B, S2D
sgInpp5f_v2	ATAGAAGCAGCCCTCCTCAA	GAGAACGCCATCGGACTTAG	S3B, S3D
Primers for Bisulfite sequencing
Locus / target	Forward	Reverse	Relevent Figure & Panel
KvDMR BS	GAGAAAAGTATATTAAGGTGTATTAGAT	TATATCCAACCTATCATAAAAAAAA	1D
Impact BS	GATTTTGTAAGAAATAGAATTTAGGGT	ACAAACAACAAATAAATACAACTAC	S2E
Inpp5f_v2 BS	TTAGGATTTAGAGTATTTGTAGAAA	ACCCCACTAACACTTTAACCATAAAT	S3E
Primers for qPCR
Locus / target	Forward	Reverse	Relevent Figure & Panel
KvDMR Target A	TTAGAATCCGAAGGCCTGA	TCCGTATTCGTTTTGCAGTT	S1C
KvDMR Target B	ACGTGCTGAGGCAACTGTTCC	TCCAGCCTATCATGAGGAAGAGC	S1C
Impact	ATTGGAGCCTCAGTGCG	TGCTTCCGGGTCAACAA	S2C
Inppf5_v2	CAGACACCGGATAGAAGCAG	TCCTGATAGTCGCAATACCC	S3C
IAP	ATGAGCAAGCCACAAAGGAG	GAGCGGTTCTGAGATTGGAG	S1C, S2C, S3C
actb	CCTCGATGCTGACCCTCATCC	GACACTGCCCCATTCAATGTCTC	S1C, S2C, S3C
